# Supplementary material for: Clopidogrel in a combined therapy with anticancer drugs—effect on tumor growth, metastasis, and treatment toxicity: Studies in animal models
Source: PLoS One. 2017 Dec 5;12(12):e0188740. doi: 10.1371/journal.pone.0188740 (PMC5716579; doi:10.1371/journal.pone.0188740)
Supplement: S1 File — The data for individual animals on body weight and tumor growth kinetics which are not included in the figures are collected in the separate sheets containing data for each type of cancer. CLO, clopidogrel; 5-FU, 5-fluorouracil; CP, cyclophosphamide; DOX, doxorubicine; TMX, tamoxifen; CDDP, cisplatin; MTX, mitoxantrone; DTX, docetaxel. (XLSX) [file pone.0188740.s016.xlsx]

## Sheet: 4T1
a. TUMOR GROWTH KINETICS DATA																																												b. BODY WEIGHT KINETICS DATA
1. Clopidogrel combined with 5-fluorouracil
		Control										CLO										5-FU										CLO+5-FU														Control
Mice		1	2	3	4	5	6	7	8	9	10	1	2	3	4	5	6	7	8	9	10	1	2	3	4	5	6	7	8	9	10	1	2	3	4	5	6	7	8	9	10			Mice		1	2	3	4
Day of measuremet	7	51.1083	95.095	120.596	65.9331	45.0285	77.5247	47.189	63.5575	61.4226	42.7675	66.117	88.9574	70.272	87.4816	40.3017	29.0391	36.3628	18.1315	69.9916	63.2448	60.2251	40.753	47.8679	48.0287	39.3039	61.4328	39.546	33.8183	104.251	61.0428	57.9195	18.844	26.4552	36.1137	89.2143	53.6729	79.2843	52.9006	90.9782	52.0382			Day of measuremet	7	22	20.2	21.1	19.6
	10	255.099	134.665	156.449	472.776	97.5843	89.8171	284.791	182.064	385.198	30.2561	200.266	181.251	131.31	226.04	278.128	184.735	283.565	90.5418	132.158	210.467	157.292	102.633	312.399	198.21	203.815	296.252	179.461	91.3029	81.9493	76.997	81.0396	320.449	240.421	263.808	101.236	80.909	101.793	171.449	308.016	83.2432				10	18.1	19	18.7	20
	12	343.992	275.055	209.343	158.199	442.171	425.062	134.815	88.0754	161.971	338.448	174.45	170.036	198.19	292.497	214.463	345.106	340.69	276.881	166.637	226.024	419.2	378.567	95.4331	145.012	247.846	99.7231	143.898	62.9797	168.551	295.243	151.399	174.53	168.551	316.323	141.639	159.825	289.516	113.478	243.961	232.389				12	21.1	17.8	19.1	18.6
	14	711.949	146.655	491.175	149.034	251.519	468.925	172.28	363.021	337.251	327.898	131.128	249.139	347.335	189.615	210.849	484.325	339.512	221.18	282.452	398.508	554.85	184.474	115.997	406.153	152.623	453.225	134.963	368.256	443.182	136.189	436.461	239.548	126.1	240.92	184.707	221.725	191.831	389.142	498.25	104.432				14	19.6	19.4	20.2	22.4
	17	371.212	599.453	604.708	223.532	468.481	511.072	411.887	517.486	670.215	327.554	628.144	542.307	451.522	312.007	311.957	435.002	311.906	215.025	452.491	491.228	229.946	128.282	253.445	474.997	458.069	204.234	167.053	391.39	375.061	137.874	242.065	226.185	489.608	382.719	314.939	277.49	157.653	299.121	522.72	388.359				17	19.2	20.9	21.3	19.8
	19	397.175	573.674	588.948	770.627	857.816	379.7	550.664	679.852	549.739	319.856	402.291	440.032	770.18	414.406	587.496	385.406	455.437	413.876	318.198	193.923	350.74	442.764	286.49	482.71	146.756	435.082	414.472	223.428	476.253	262.4	350.008	580.117	323.913	324.147	265.716	290.775	591.257	412.737	405.359	187.067				19	22.6	20.9	20.1	21.3
	21	807.908	635.319	830.035	320.399	448.999	680.526	699.662	898.385	365.773	751.562	876.388	666	326.046	554.567	684.018	595.542	849.597	675.521	602.291	616.65	386.565	469.284	449.139	393.271	561.551	180.305	575.933	179.291	477.742	370.163	648.796	528.255	506.555	465.548	641.679	521.106	473.061	502.429	229.241	292.407				21	21.1	22.2	21.4	19.4
	24	1240.4	988.596	877.307	486.89	794.852	681.392	658.5	827.572	834.401	912.769	292.137	684.602	634.225	600.317	680.09	482.521	1016.52	793.747	1098.14	1354.2	643.535	804.648	634.475	526.885	336.326	920.321	703.151	676.191	527.135	187.212	285.76	741.737	465.605	605.862	531.282	657.112	852.326	511.634	821.855	432.499				24	19.7	19.3	22.3	19.7
	26	865.236	1303.52	835.881	902.595	483.105	1059.05	942.032	1275.96	978.88	802.03	1032.67	644.82	1408.16	954.129	720.355	1165.3	941.797	1028.88	825.864	1179.83	837.616	818.93	686.312	803.734	656.784	701.85	752.966	582.322	721.957	296.67	656.664	898.037	514.755	623.318	778.095	774.269	880.272	662.314	459.627	480.162				26	20	20.5	19.9	23.1
2. Clopidogrel combined with cyclophosphamide
		Control										CLO										CP										CLO+CP														Control
Mice		1	2	3	4	5	6	7	8	9	10	1	2	3	4	5	6	7	8	9	10	1	2	3	4	5	6	7	8	9	10	1	2	3	4	5	6	7	8	9	10			Mice		1	2	3	4
Day of measuremet	7	96.6979	30.9438	33.7599	41.5873	49.4527	33.8239	24.8088	57.3873	25.5298	40.5673	24.6784	19.675	28.15	0	73.4673	68.5398	60.0984	23.8957	26.6678	70.6176	0	33.3526	46.9539	75.6976	25.5831	30.4157	50.7127	90.8544	47.4269	32.4012	18.7668	44.4064	38.8796	30.2227	29.229	52.8456	42.0469	65.9353	42.4654	19.0125			Day of measuremet	7	17.4	16.8	18.9	17.3
	9	42.6974	85.2668	105.815	146.841	85.3983	32.9423	241.274	69.286	132.244	28.8979	34.9906	96.8	57.501	12.1928	142.741	59.5508	54.2837	51.4145	84.9139	59.1774	98.5774	38.4578	94.7083	139.067	27.7202	87.7249	48.0347	116.624	85.0098	126.44	78.0843	70.4447	75.2227	111.868	43.8633	68.8816	33.2211	139.648	59.3425	102.691				9	17.7	19.8	17.8	19.1
	11	63.999	56.0494	147.805	404.4	133.683	156.222	145.022	89.228	348.793	433.325	250.782	92.4768	65.0919	280.818	347.244	104.057	124.656	181.841	39.4934	128.133	82.1142	0	104.644	124.176	224.166	103.004	254.082	111.63	119.286	188.822	45.5778	113.326	73.375	114.773	78.6392	88.8195	92.7668	250.14	105.397	94.247				11	17.6	18.2	19.9	18.7
	14	178.283	411.334	140.18	329.456	448.788	477.354	510.057	70.8295	269.252	109.463	211.564	257.736	94.0698	555.779	127.029	571.218	352.527	209.811	127.699	265.904	80.4863	211.939	138.318	157.894	297.609	345.549	85.3403	177.766	261.281	337.038	338.573	365.977	404.459	74.7326	75.6204	132.536	343.518	145.934	48.0097	144.012				14	18.7	19.6	19	17.7
	16	311.738	78.1169	229.529	218.067	507.075	421.705	653.209	681.262	686.29	566.008	68.7295	418.71	164.971	456.283	294.086	254.089	272.199	319.398	531.121	353.865	206.61	452.054	145.91	440.085	523.376	295.312	177.179	227.111	233.244	484.464	349.161	336.55	72.5669	474.717	147.693	269.923	95.5259	101.807	342.806	237.178				16	20.4	18.1	17.8	19.9
	18	672.466	383.113	793.808	102.722	345.426	745.722	270.447	420.41	750.069	392.689	385.251	576.023	700.603	569.627	511.436	222.366	480.75	82.5201	347.504	316.778	320.018	421.246	407.851	237.673	194.508	579.753	316.312	166.831	438.234	409.505	302.258	547.269	376.274	233.374	79.4083	123.872	447.234	414.82	108.052	530.701				18	19.9	20.8	18	18.7
	21	678.384	520.875	786.15	839.891	904.788	748.132	154.581	850.639	546.426	1000.38	677.547	409.091	509.457	604.566	511.913	1053.66	711.936	744	208.649	424.879	731.794	343.237	449.251	208.875	639.64	190.409	530.496	849.899	453.031	422.14	740.017	182.757	469.83	632.229	650.581	270.057	130.284	295.788	500.339	96.1778				21	20.7	18.2	20	20.8
	23	1195.21	941.297	1254.55	820.639	766.591	1202.62	209.415	851.803	683.213	622.819	642.013	469.632	845.407	614.219	663.964	1151.07	733.157	228.951	699.636	762.366	482.838	666.927	824.713	360.199	425.74	334.114	467.636	757	694.184	720.786	378.907	696.928	240.316	708.588	652.054	508.799	410.93	255.743	154.457	836.922				23	20.3	21	20.7	20.2
	25	720.538	1006.01	812.837	949.271	982.437	1176.88	1529.99	1182.17	1754.35	307.403	731.156	795.98	744.388	1528.04	1085.75	1094.79	942.605	1073.01	965.3	484.628	621.76	379.147	504.669	1037.09	686.582	814.446	840.706	924.104	894.756	723.199	258.288	804.73	870.97	291.935	289.225	562.528	375.315	820	962.974	911.123				25	19	20.8	20.8	21.6
	28	699.282	1144.95	490.55	1318.54	1445.04	2697.94	1695.49	1187.54	1902.95	1824.42	1777.43	1184.06	1054.52	897.728	927.441	450.113	995.219	992.797	1728.31	1655.29	1185.97	805.83	913.351	520.931	1195.33	935.006	718.834	942.269	796.554	663.66	413.3	802.365	330.328	1104.92	774.836	586.793	686.12	1050.55	999.274	282.968				28	19.2	21	19.5	20.7
3. Clopidogrel combined with doxorubicine
		Control												CLO										DOX										CLO+DOX												Control
Mice		1	2	3	4	5	6	7	8	9	10	11	12	1	2	3	4	5	6	7	8	9	10	1	2	3	4	5	6	7	8	9	10	1	2	3	4	5	6	7	8	9	10	Mice		1	2	3	4
Day of measuremet	8	98.3052	70.6282	45.7627	70.9198	76.1698	81.9934	57.4654	117.132	63.0341	11.9043	81.3694	57.578	65.4295	78.9839	109.762	49.0789	53.4682	47.329	102.877	87.3916	56.2684	116.392	73.4247	71.2621	39.5569	89.4173	91.0525	48.3506	91.0951	86.8436	63.4866	29.0521	51.4642	90.1247	82.353	130.612	55.6787	96.2515	97.7849	81.347	164.479	72.9841	Day of measuremet	8	21.4	20.1	21	21.4
	10	170.585	210.334	298.253	158.437	252.774	316.046	214.964	57.1308	192.385	147.425	113.743	122.631	102.146	245.203	114.694	189.864	172.087	108.731	138.002	186.784	130.748	201.22	113.735	85.7258	110.532	130.917	127.784	119.266	130.301	73.9278	242.349	106.774	197.131	188.928	129.411	117.889	72.375	164.648	145.495	183.343	117.061	158.249		10	22.9	22.2	21.2	21.2
	13	336.54	243.519	390.138	315.935	227.075	239.944	386.073	205.04	137.515	300.603	164.282	271.188	249.448	214.628	152.29	350.206	241.511	89.6195	217.968	129.721	441.858	303.761	225.947	117.765	215.184	238.945	138.421	272.563	163.106	251.305	270.918	338.062	245.439	193.41	258.339	206.168	229.153	183.353	298.044	222.183	184.894	228.012		13	22.2	22	21.5	19.2
	15	486.697	159.183	308.092	355.188	374.35	300.425	343.32	274.392	527.255	416.25	211.432	306.793	285.321	204.089	407.534	340.697	430.939	286.175	326.473	196.415	493.396	228.53	296.432	366.743	324.961	175.123	552.449	256.184	194.526	302.411	363.879	253.076	349.125	317.926	342.924	328.532	295.784	315.969	405.055	319.976	398.105	235.201		15	18.7	21.6	21.1	21.6
	17	532.187	554.976	434.082	176.035	334.998	702.992	332.399	420.889	453.12	592	484.705	498.928	786.717	476.989	346.359	610.633	438.998	287.662	573.89	477.702	382.74	732.144	537.768	357.949	663.875	378.504	395.269	706.419	455	724.999	413.459	469.422	617.559	676.85	660.78	535.849	579.337	296.092	673.571	376.357	330.654	487.096		17	21	21.3	21.8	21.2
	19	806.853	1062.96	613.04	477.992	812.332	648.54	395.533	684.129	770.108	868.353	861.563	784.529	769.291	399.143	685.481	653.621	614.557	832.937	591.095	648.117	591.808	797.293	665.713	423.481	497.313	716.963	970.21	490.676	560.985	1087.14	759.878	586.556	887.532	1039.86	616.073	575.846	547.748	582.489	529.103	731.26	647.465	914		19	22.2	19.2	21.8	16.1
	22	854.967	669.502	813.311	782.205	542.654	848.233	620.757	750.355	978.848	790.604	897.73	655.514	535.509	819.091	819.931	1263.96	708.137	889.416	809.997	643.301	631.985	859.82	765.024	588.774	683.608	429.63	1104.66	1148.2	878.062	1404.13	582.155	851.549	1168.98	1293.9	1137.99	792.173	1095.22	555.73	562.146	1026.45	512.058	1204.05		22	22.7	21.4	22	19.5
	24	957.127	1279.49	762.41	921.732	1253.65	1059.22	1370.56	927.55	1045.74	709.598	1326.45	1003.71	1341.67	1554.91	986.678	666.308	1360.52	962.112	1053.61	997.589	738.892	791.008	1244.68	798.551	1294.07	741.25	587.641	797.995	1112.07	470.288	968.889	533.045	1141.31	730.087	746.639	1124.08	882.72	1417.99	772.993	897.188	1210.92	1424.76		24	20.3	22.1	15.8	23
	26	1321.63	1341.2	1147.59	717.786	1066.74	1376.51	2423.27	1741.35	1958.44	1469.18	1446.12	1097.53	1300.25	2087.36	1421.57	1376.15	1018.48	1094.92	1175.81	1430.81	1767.12	1844.8	1258.49	1597.24	702.683	1121.58	1162.71	1775.13	967.999	1327.99	864.662	1592.41	1467.39	1719.08	1279.03	2077.57	1041.58	1051.56	1708.63	1808.78	1855.26	1532.4		26	21.6	22.7	15.9	22
	29	1465.23	1319.53	2134.55	1759.55	1613.94	1904.55	2641.33	1192.93	982.344	1645.4	1923.86	1600.43	1662.99	2401.22	2104.47	2821.03	2116.05	1333.29	1536.99	1271.74	2482.73	1572.84	1024.19	1184.42	763.079	788.835	1251.44	1370.95	1299.69	2531.65	1466.11	1461	1970.05	667.811	3114.42	1414.39	1580.83	1839.2	1488.19	1308.59	1370.04	1830.88		29	15.2	19.2	21.5	17.5
4. Clopidogrel combined with tamoxifen
		Control												CLO										TMX										CLO+TMX												Control
Mice		1	2	3	4	5	6	7	8	9	10	11	12	1	2	3	4	5	6	7	8	9	10	1	2	3	4	5	6	7	8	9	10	1	2	3	4	5	6	7	8	9	10	Mice		1	2	3	4
Day of measuremet	8	98.3052	70.6282	45.7627	70.9198	76.1698	81.9934	57.4654	117.132	63.0341	11.9043	81.3694	57.578	65.4295	78.9839	109.762	49.0789	53.4682	47.329	102.877	87.3916	56.2684	116.392	32.8324	74.5018	57.991	84.2724	61.4656	56.8367	52.6046	73.2926	74.3824	90.9631	37.4918	40.8321	53.9094	32.2257	32.9766	20.359	22.6165	32.9382	39.9341	25.2937	Day of measuremet	8	21.4	20.1	21	21.4
	10	170.585	210.334	298.253	158.437	252.774	316.046	214.964	57.1308	192.385	147.425	113.743	122.631	102.146	245.203	114.694	189.864	172.087	108.731	138.002	186.784	130.748	201.22	200.351	203.418	153.082	201.631	153.183	122.545	106.839	281.476	171.792	151.031	161.761	266.579	110.697	156.434	93.0122	124.054	282.669	420.841	201.197	186.034		10	22.9	22.2	21.2	21.2
	13	336.54	243.519	390.138	315.935	227.075	239.944	386.073	205.04	137.515	300.603	164.282	271.188	249.448	214.628	152.29	350.206	241.511	89.6195	217.968	129.721	441.858	303.761	239.024	300.602	670.397	225.756	174.317	333.892	412.65	225.819	233.375	299.362	119.529	267.52	181.693	217.76	307.156	645.258	187.183	302.567	411.057	255.529		13	22.2	22	21.5	19.2
	15	486.697	159.183	308.092	355.188	374.35	300.425	343.32	274.392	527.255	416.25	211.432	306.793	285.321	204.089	407.534	340.697	430.939	286.175	326.473	196.415	493.396	228.53	319.282	864.104	812.466	434.957	524.77	301.389	348.341	773.174	502.881	363	256.025	456.208	464.681	323.606	211.742	242.261	362.079	469.544	931.133	346.268		15	18.7	21.6	21.1	21.6
	17	532.187	554.976	434.082	176.035	334.998	702.992	332.399	420.889	453.12	592	484.705	498.928	786.717	476.989	346.359	610.633	438.998	287.662	573.89	477.702	382.74	732.144	654.19	455.491	1232.86	421.04	694.546	631.088	597.067	809.36	542.585	394.41	519.824	534.883	652.882	357.597	487.199	620.514	1330.41	418.728	534.355	370.095		17	21	21.3	21.8	21.2
	19	806.853	1062.96	613.04	477.992	812.332	648.54	395.533	684.129	770.108	868.353	861.563	784.529	769.291	399.143	685.481	653.621	614.557	832.937	591.095	648.117	591.808	797.293	738.31	1210.75	985.932	623.117	860.959	786.7	841.807	876.764	586.338	643.934	574.589	847.341	601.481	769.295	584.773	863.109	610.018	1516.53	873.316	902.825		19	22.2	19.2	21.8	16.1
	22	854.967	669.502	813.311	782.205	542.654	848.233	620.757	750.355	978.848	790.604	897.73	655.514	535.509	819.091	819.931	1263.96	708.137	889.416	809.997	643.301	631.985	859.82	1246.7	1415.42	894.353	811.805	1061.87	1013.46	1003.92	898.215	1098.85	933.025	968.472	975.839	774.365	1629.51	586.392	791.074	965.78	886.41	1042.75	710.457		22	22.7	21.4	22	19.5
	24	957.127	1279.49	762.41	921.732	1253.65	1059.22	1370.56	927.55	1045.74	709.598	1326.45	1003.71	1341.67	1554.91	986.678	666.308	1360.52	962.112	1053.61	997.589	738.892	791.008	1144.77	898.717	1684.55	1399.39	1134.07	1437.74	1130.31	1109.25	1508.88	947.158	872.681	1279.81	1426.97	1289.34	675.289	1025.32	997.55	1027.79	2161.27	712.701		24	20.3	22.1	15.8	23
	26	1321.63	1341.2	1147.59	717.786	1066.74	1376.51	2423.27	1741.35	1958.44	1469.18	1446.12	1097.53	1300.25	2087.36	1421.57	1376.15	1018.48	1094.92	1175.81	1430.81	1767.12	1844.8	1952.63	2013.24	1934.12	1665.2	1854.51	1713.92	1396.52	1961.07	1357.03	1331.19	990.41	1224.19	2099.72	2793.86	1992.16	1477.78	1110.32	1669.33	1497.09	1437.73		26	21.6	22.7	15.9	22
	29	1465.23	1319.53	2134.55	1759.55	1613.94	1904.55	2641.33	1192.93	982.344	1645.4	1923.86	1600.43	1662.99	2401.22	2104.47	2821.03	2116.05	1333.29	1536.99	1271.74	2482.73	1572.84	1420.31	2124.79	2506.05	2778.22	1854.51	1461.63	1608.52	2111.43	1607.32	1749.02	990.41	1224.19	2099.72	2793.86	1992.16	1477.78	1110.32	1669.33	1497.09	1437.73		29	15.2	19.2	21.5	17.5
5. Clopidogrel combined with cisplatin
		Control										CLO										CDDP										CLO+CDDP														Control
Mice		1	2	3	4	5	6	7	8	9	10	1	2	3	4	5	6	7	8	9	10	1	2	3	4	5	6	7	8	9	10	1	2	3	4	5	6	7	8	9	10			Mice		1	2	3	4
Day of measuremet	7	51.1083	95.095	120.596	65.9331	45.0285	77.5247	47.189	63.5575	61.4226	42.7675	66.117	88.9574	70.272	87.4816	40.3017	29.0391	36.3628	18.1315	69.9916	63.2448	74.5198	82.6814	47.6039	74.7809	59.146	64.3931	105.879	143.638	60.8315	78	66.0516	69.0177	44.176	70.2109	86.2543	84.5539	51.9436	128.213	149.589	54.1282			Day of measuremet	7	22	20.2	21.1	19.6
	10	255.099	134.665	156.449	472.776	97.5843	89.8171	284.791	182.064	385.198	30.2561	200.266	181.251	131.31	226.04	278.128	184.735	283.565	90.5418	132.158	210.467	162.911	181.395	168.699	155.381	127.131	145.657	190.963	331.229	368.467	261.66	365.173	100.71	326.767	231.208	133.607	160.277	141.236	216.634	526.607	151.118				10	18.1	19	18.7	20
	12	343.992	275.055	209.343	158.199	442.171	425.062	134.815	88.0754	161.971	338.448	174.45	170.036	198.19	292.497	214.463	345.106	340.69	276.881	166.637	226.024	200.673	252.809	424.888	413.719	318.8	172.886	256.867	219.897	370.516	308.972	223.467	111.467	445.282	266.304	197.045	239.262	327.896	144.602	150.912	203.895				12	21.1	17.8	19.1	18.6
	14	711.949	146.655	491.175	149.034	251.519	468.925	172.28	363.021	337.251	327.898	131.128	249.139	347.335	189.615	210.849	484.325	339.512	221.18	282.452	398.508	313.719	244.528	538.679	479.379	229.54	443.701	253.787	318.225	390.193	379.044	303.303	437.293	214.691	383.68	415.292	377.889	156.536	432.533	96.3324	211.742				14	19.6	19.4	20.2	22.4
	17	371.212	599.453	604.708	223.532	468.481	511.072	411.887	517.486	670.215	327.554	628.144	542.307	451.522	312.007	311.957	435.002	311.906	215.025	452.491	491.228	540.001	272.68	500.527	376.307	484.571	616.772	479.635	471.483	355.818	342.45	588.258	383.26	487.261	562.824	267.935	457.856	407.786	429.29	302.73	156.816				17	19.2	20.9	21.3	19.8
	19	397.175	573.674	588.948	770.627	857.816	379.7	550.664	679.852	549.739	319.856	402.291	440.032	770.18	414.406	587.496	385.406	455.437	413.876	318.198	193.923	328.017	587.869	354.386	542.679	483.623	417.089	523.816	508.845	548.61	429.499	617.57	285.157	521.79	524.36	365.401	545.843	559.399	588.503	414.523	182.759				19	22.6	20.9	20.1	21.3
	21	807.908	635.319	830.035	320.399	448.999	680.526	699.662	898.385	365.773	751.562	876.388	666	326.046	554.567	684.018	595.542	849.597	675.521	602.291	616.65	801.547	818.437	700.58	455.499	671.34	394.338	434.289	606.88	922.979	835.651	340.747	889.883	296.306	846.316	873.39	688.693	340.716	551.939	875.06	567.385				21	21.1	22.2	21.4	19.4
	24	1240.4	988.596	877.307	486.89	794.852	681.392	658.5	827.572	834.401	912.769	292.137	684.602	634.225	600.317	680.09	482.521	1016.52	793.747	1098.14	1354.2	868.816	566.549	674.983	579.399	852.69	684.231	965.674	886.397	838.788	715.567	573.385	568.112	733.624	788.611	978.1	677.005	530.77	1054.97	328.472	830.183				24	19.7	19.3	22.3	19.7
	26	865.236	1303.52	835.881	902.595	483.105	1059.05	942.032	1275.96	978.88	802.03	1032.67	644.82	1408.16	954.129	720.355	1165.3	941.797	1028.88	825.864	1179.83	923.326	981.131	1026.97	1109.71	1023.06	1014.3	861.614	615.085	721.942	903.789	1800.3	879.678	1492.19	430.041	887.591	703.171	883.863	648.875	893.574	956.272				26	20	20.5	19.9	23.1
[truncated: 38 more columns]

## Sheet: MC38EGFP
a. TUMOR GROWTH KINETICS DATA																																									b. BODY WEIGHT KINETICS DATA
		Control									CLO						5-FU									CLO+5-FU																	Control
Mice		1	2	3	4	5	6	7	8	9	1	2	3	4	5	6	1	2	3	4	5	6	7	8	9	1	2	3	4	5	6	7	8	9							Mice		1	2	3	4	5	6	7
Day of measuremet	27	2.20477	4.46726	6.43031	8.45235	12.1618	18.3971	19.881	22.8967	37.9044	2.37444	6.49937	8.87689	12.8588	22.6342	23.7619	2.76471	4.99453	6.58608	9.25788	12.0652	16.7939	21.9321	25.0394	34.1536	3.53474	6.30149	6.92576	10.7267	11.8076	14.7231	22.7374	25.6647	28.9316							Day of measuremet	27	19	18.1	21.1	21.1	19.3	20	20.3
	29	2.13875	6.46174	10.8034	13.5127	18.3401	23.6401	30.2382	37.2195	46.2609	3.61465	7.98782	14.8843	12.9677	33.2698	43.1449	5.85289	7.15492	6.17322	15.8739	8.55062	21.5059	23.554	23.982	52.1993	3.20286	7.11374	5.04245	13.5411	17.2063	20.8776	29.5312	36.1219	48.8267								29	19.8	19.1	20.6	22.8	18.8	19.5	20.2
	31	2.76101	8.74417	10.9327	31.7269	27.2646	30.3209	38.8352	47.2256	64.3799	3.8365	7.625	23.0181	18.4399	59.6564	60.949	6.34207	4.79427	13.0411	17.3673	15.6077	28.75	37.4088	45.9721	48.4974	4.27448	7.12166	9.10099	10.6389	13.6252	22.1814	25.0675	52.8166	56.4671								31	19.2	19.5	20.9	21	19.1	19.3	20.2
	34	8.99142	15.8316	14.3956	49.1573	34.0234	64.2464	52.6259	76.3073	163.794	7.97053	11.4524	36.3082	30.1128	95.9364	104.82	11.495	13.1258	30.5789	33.2626	24.1956	38.6872	71.051	73.8331	59.5201	4.4316	17.4397	21.3495	31.3105	23.0847	28.9653	56.2257	49.4953	69.3058								34	18.8	19.2	21	21.5	18.8	19.7	19.8
	36	9.50666	34.8365	36.4085	89.1373	53.2878	103.617	77.2863	101.773	198.111	13.5497	16.4183	63.8383	37.5504	100.576	117.092	16.1074	11.3886	20.4083	33.8323	23.1511	57.7768	69.1027	65.778	100.533	4.90161	19.0418	15.0407	37.5732	31.0352	44.555	44.3178	57.4824	71.9163								36	19.3	20	21.6	21.5	19.1	20.1	20.6
	38	14.3155	55.9945	45.4612	100.097	72.3856	109.052	121.38	144.268	285.787	23.3229	40.1526	82.0611	57.6023	99.6784	174.84	21.3425	16.4113	32.8704	48.5138	38.4295	68.2592	101.255	67.7121	80.1	5.68839	31.256	29.2696	47.4524	34.1754	39.4364	220.454	77.6715	125.659								38	19.5	20.2	22	22.2	19.4	20.8	21
	41	14.7625	53.5261	55.6245	138.168	121.608	185.906	151.438	162.721	338.209	38.9296	51.6124	107.275	57.8186	185.643	172.311	26.6146	14.6902	54.1602	69.8257	55.95	79.6553	110.878	67.879	140.871	8.79411	41.2533	39.093	50.5755	46.6331	73.8426	257.236	93.8311	165.877								41	19	20.2	22.4	21.9	20.9	21.6	21.3
	43	23.328	74.2675	91.6116	143.88	146.609	215.965	185.123	216.329	373.753	52.2822	38.4468	130.535	79.3322	204.605	302.24	34.9769	29.0887	56.9444	82.6369	72.237	126.577	179.348	87.0518	184.876	9.88066	60.4481	57.7149	70.8324	54.7207	74.8734	200.033	149.48	113.144								43	19.5	20.5	23	22.2	20.7	22	22
	45	37.9921	91.9849	115.247	261.565	129.432	323.068	252.499	162.49	463.755	49.0001	160.753	181.074	117.267	238.761	397.773	46.8049	31.7596	89.1129	136.811	79.3051	151.793	237.46	128.261	215.775	9.54935	71.2542	96.4028	90.2225	74.1707	96.0523	198.621	140.225	91.4556								45	19.3	20.9	23.3	22.9	21.3	22.6	22.6
	49	42.4507	151.919	196.923	295.78	244.668	402.67	321.841	267.917	520.894	122.48	176.362	244.69	154.695	354.891	389.995	43.7993	24.3255	93.391	153.982	97.2782	172.505	229.154	116.715	202.636	16.018	60.2367	121.146	132.468	101.998	139.025	253.675	75.0221	104.109								49	19.7	20.9	23.8	23	22.4	24	23.5
	52	76.2484	174.006	301.948	316.964	339.366	508.541	438.548	449.887	757.697	160.712	194.872	330.731	280.448	456.647	469.1	90.0779	42.4329	115.76	161.479	113.36	238.281	356.251	155.407	362.061	15.8473	81.6883	148.827	152.979	105.903	181.745	488.363	62.8481	140.086								52	20.1	20.8	24.3	23.3	23.5	25.6	24.5
	55	78.171	206.805	441.214	550.933	423.815	798.301	579.729	599.259	851.996	247.126	293.578	336.566	576.279	478.54	540.201	108.083	43.7562	142.639	224.99	139.393	133.419	374.099	166.038	357.802	16.852	125.084	226.388	252.507	170.554	224.223	451.536	138.321	171.616								55	20.2	22.3	24.2	24.3	24.2	26.7	25.1
[truncated: 26 more columns]

## Sheet: HT-29-luc2
a. BODY WEIGHT KINETICS DATA
1. Clopidogrel combined with 5-Fluorouracil
		Control										CLO								5-FU								CLO+5-FU
Mice		1	2	3	4	5	6	7	8	9	10	1	2	3	4	5	6	7	8	1	2	3	4	5	6	7	8	1	2	3	4	5	6	7	8	9
Day of measuremet	13	16.8	15.8	15.2	17	17	16.8	18.4	18.7	16.8	16.6	16.5	15.6	14.9	17.2	16.9	18.7	18.2	15.2	17.4	15.8	17.2	18.3	16.7	15.7	17.1	18.6	17	16.7	16	17.6	15.8	16.8	14.7	18.9	18.2
	15	18.1	16.7	15.9	17.9	17.5	17.8	19.2	20.1	17.6	17.9	16.6	16.1	14.8	17.5	17.5	19.6	18.6	15.7	18.2	16.1	17.1	18.7	17.5	15.8	17.4	19.1	17.5	16.7	18.3	16.5	15.9	17.2	14.5	19.1	18.4
	17	18.5	17.2	17.8	16.6	18	18	19.4	20.2	19.4	17.7	17.2	17.1	15.4	18	17.6	20.6	19	16	18.5	16.6	17.6	18.9	17.9	16.4	17.6	19	17.5	17.5	16.8	18.4	16.5	17.7	15.4	19.6	18.7
	21	18.3	17.4	17.2	18.3	18.3	17.8	19.5	19.7	18.7	17.2	17.1	17.8	15.3	18.7	17.9	20.7	18.9	16.5	18.7	14.4	16.4	16	16.5	16.7	14.6	18.8	15.2	17.9	14.2	18.1	14.9	16.5	14.1	16.3	18.6
	23	18.3	17.4	18.4	18	17.8	17.7	19.7	19.5	17.9	17.3	17.4	17.6	16.9	18.9	18.8	20.6	17.7	16.5	16	17.6	18	19.4	18.3	20.1	17.1	17.2	17.4	19.3	16.9	17.7	17.8	19	16.2	19.6	18.3
	25	19	18.4	17.7	19	17.8	18.2	18.1	19.7	19.2	20	17.9	18.3	17.6	17.2	18.5	19.6	21.2	19.3	18.4	16.9	18.8	17.7	19.9	18.5	16	18	17.8	17.7	17.1	18.9	17.7	19.2	18.9	16.4	19.8
	27	17	17.9	17.2	18.4	18.3	17.7	19.5	20.1	17.8	18.5	17.1	17.5	15.5	19	17.9	20.4	18.7	17	18.2	15.8	17	17.5	17.3	17	14.6	19.6	17.6	17.7	16.7	18.2	16.8	18.4	15.7	18.8	19.1
	29	16.7	17.3	17	18	17.6	17.7	19.2	20.4	18.4	17.5	17	17.5	15.6	18.6	18	20	18.6	16.7	18.5	16	18.2	17.2	17.9	17.1	13.7	19.9	17.8	17.9	17.1	19.1	16.1	16.1	15.8	19.5	18.9
	31	17	17.6	17.3	18.3	16.7	19.6	18.5	20.5	18.4	19.2	17.8	15.8	17.5	17.3	20.9	18.5	19.2	19	17.7	18.6	16	15.8	17.1	16.3	18.9	18	18.3	18	17.3	19.3	14.3	18.1	19.9	17.5	15.8
	34	16.5	18	17	18.2	17.5	20.2	18.6	19.5	18	18.7	17.5	15.8	16.6	20.7	18.7	17.1	18.3	18.8	17.3	18.5	18.2	16.2	17.7	17.6	14.4	19.4	18.1	18	19.7	17.9	17	16.8	16.5	17.2	17.3
	37	17.5	16.6	16.7	17.9	16.6	18.4	20.2	19.2	19.1	17.5	18.1	15.9	17	18.7	19	21.2	19	17	18.8	19.4	18.6	16.8	18	18.3	14.7	18.9	18.2	18.1	18.4	19	19.4	19.3	17.4	17.3	21.2
	41	16.3	16.9	16.5	18.1	17.9	18.7	18.4	20	19.2	17.5	16.4	16.8	16.4	18.4	18.3	20.6	18.4	17	18.8	16.7	18.2	19.6	18.1	18.2	15.3	18.7	18	18.5	18	19.5	17.2	19.2	17	21	18.8
	44	16.4	16.8	17.9	17	17.4	18.8	19.1	20.8	17.5	19.1	16.6	16.9	17.1	18.1	20.7	17.6	16.7	18.3	20.2	18.4	16.9	18.1	18	18.9	15.4	18.2	17.9	17.9	17.8	19.2	19.3	17.5	21.4	17.1	19.3
	49	16.5	16.2	16.4	17.2	17.5	18.5	20.7	18.2	19.1	17.1	16.3	16.5	16.3	17.9	15.9	17.5	18.1	20.1	17.9	17.8	19.8	17	18.5	16	18.9	18.3	17.7	19.2	17.4	18	19.3	21.2	17	19	18.4

## Sheet: PC-3M-luc2
a. BODY WEIGHT KINETICS DATA
1. Clopidogrel combined with mitoxantrone 3mg/kg
		Control									CLO									MTX									CLO+MTX
Mice		1	2	3	4	5	6	7	8	9	1	2	3	4	5	6	7	8	9	1	2	3	4	5	6	7	8	9	1	2	3	4	5	6	7	8	9
Day of measuremet	15	23.2	20.4	22.1	19.9	20.8	21.4	19.3	18.5	21.2	24	20.9	21	23.5	21.6	22.1	20.2	20.4	19.6	20.3	20.6	21.1	21.7	20.3	19.7	20.4	21.9	22	22.4	20.3	23.3	21.8	21.2	22.4	21.8	16.7	18.6
	19	22.6	19.8	21.9	20.2	20.1	20.4	18.2	17.1	19.9	23.8	20.4	19.4	22.2	19.9	21.2	19.9	19.3	18.5	19.7	19.7	20.4	21.3	18.9	18.2	18.8	20.3	20.7	21	18.8	22.2	21.3	19.8	20.7	20.7	15.6	17.9
	21	22.1	19.4	21	19.7	19.9	20.6	18.5	17.7	19.9	22.8	19.7	19.3	21.4	19.5	20.7	19.5	18.7	18.4	18.9	19	20	21.1	18.6	17.8	18.8	20.1	20.6	20.1	18.5	21.7	20.2	18.5	20.2	19.7	14.9	16.9
	23	22.4	19.2	20.7	19.5	19.9	20.3	17.4	16.5	19.2	23.1	20	19.6	21.6	18.9	20	19	17.3	17.9	17.7	18	19.7	20.4	17.7	16.3	17.4	18.9	19.5	19.9	17.5	20.6	19.6	18.1	20	19.8	14.5	17.1
	25	22.7	19.5	21.3	19.6	20.1	19.9	17.3	17.1	19.4	23.3	19.5	19.7	21.9	19	20.2	19.6	17.9	18.3	16	17.9	18.9	20	17.2	15.1	16.8	17.7	18.1	20.1	17.1	20.5	19.2	17.8	19.5	19.5	14.1	17.1
	28	22.3	19	21.4	19.6	20.4	19.9	17.7	17.3	19	22.7	19.4	19.6	21.5	18.4	20.6	19.2	17.7	18.4		15.4	17.5	19.1	15.6	14.4	14.7	17.2	17.7	18.7	16.7	20.2	18.5	17.5	18.9	18.2	13.5	16
	30	21.3	17.8	20.3	17.6	19.2	18	16.5	15.7	18.1	21	18.4	18.6	20.1	17.8	19.1	18.1	16.8	17.5		15.5	16.7	18.2	15.2			16.5	17	18	16.4	19.3	18.4	16.6	17.6	17.2	13.3	15.7
	32	21.7	17.9	20.3	18.3	19.7	18.6	16.9	16.1	18.6	21.5	18.4	18.8	20.4	18.9	20	18.9	16.4	18.1			16.4	17.5				15.6	16.3	18.6	15.9	19.2	18.4	17.3	17.2	17.6	13.4	16.5
	35	21.6	18	20.6	18.5	19.6	19.4	16.5	16.1	18.5	21.5	18.4	18.3	19.7	19.2	20.3	18.3	16.8	19			15.5	17.3				15.7	16.1	18.2	15.5	18.5	18	16.9	16.1	16.9	13	16.2
	37	20.9	16.9	19.3	18	19.4	19.1	16.6	16.1	18.2	21.7	17.8	17.9	19.6	18	18.9	17	16.8	18			15					15.4	15.1	17.5	14.9		17	15.9	15	16.3	12.7	16
1. Clopidogrel combined with docetaxel
		Control									CLO									DTX									CLO+DTX
Mice		1	2	3	4	5	6	7	8	9	1	2	3	4	5	6	7	8	9	1	2	3	4	5	6	7	8	9	1	2	3	4	5	6	7	8	9
Day of measuremet	15	24.2	22.9	22.4	18.4	21.9	22.8	24.2	23.8	22.7	24.2	22.9	22.7	22.5	22.4	20.5	18	20	22.2	21.3	24.1	23.6	21.8	22	24.9	17.3	20.4	22.8	16.6	19.2	23.6	22	20.5	18	19.2	23.1	22.5
	18	24.2	21	21.8	17.7	20.5	22	23.5	23.7	21.3	24.3	22.9	22.7	22	21.3	19.9	17.2	19.6	21.4	19.8	22.9	22.5	20.9	20.8	23	16	18.9	21.6	15.1	17.9	21.4	21.1	19.1	19.7	16.5	22.1	20.3
	20	24.1	22.1	22	18.1	21	21.8	23.4	23.8	21	23.7	22.7	21.8	21.5	22	20	16.7	19.5	21.1	19.7	22.6	22.6	20.7	21.2	23.8	16.9	20.1	22.4	14.8	17.7	20.9	19.8	21.2	20.4	16.8	21.9	21
	22	23.5	21.5	21.9	18.1	20.9	21.3	23.9	24.7	21.4	23.9	22.5	21.2	21.6	21.8	20.1	17.5	19.5	20.9	18.8	23.4	23.1	21.7	21	24.4	17.4	20.3	22.7	14.4	18.6	21.7	20.8	19.3	20.7	17.6	22.5	21
	25	23.5	21.6	21.6	17.7	21.2	21.1	23.6	24.3	20.4	23.9	21.8	21	21.5	21.1	19.7	16.9	19	20.9	21.2	21.7	19.2	19.6	17.3	21.6	19.2	23.9		19.3		18.1	18.9	18.9	22.4	20.2
	27	22.6	21.1	21.5	17.1	21.1	21.1	23.7	24.3	20.2	24	22	21	21.7	21.2	19.5	17	18.7	20.9	21.1	18.6	19.3		17.4	19.7	24.5	21.2		18.6		21.5
	29	22.2	21.1	21.4	15.1	21.2	20.8	23.5	24.5	19.7	23.9	21.8	20.6	20.6	20.6	19.4	16.5	18.2	20.4	21.6		20.1		17.4	19.5	24.1	21.2
	32	23	20.7	21.6	14.7	21.1	20.5	23	23.9	20	23.8	21.2	19.9	19	19.2	18.4	15	16.8	19.1	21.7		20.1		18.2	20.2	24.2	21.2
	34	23.2	20.8	21.3	15.2	20.6	20.2	23.6	24.2	19.6	23.9	21.4	19.9	19.8	19.6	18.8	15.4	16.8	18.7	21.6		20		18.5	20.2	25.1	21.7
	36	23	20.4	21.5	15.7	19.9	19.9	23.1	24	19.5	24.2	21.1	19.8	19.7	19.4	18.9	15.5	17.3	19.4	21.3		19.9		18.9	20.1	25.1	21.6
	39	22.1	19.9	21	15.4	19.5	18.5	22.6	24.2	19.1	23.1	20.6	19.7	19.5	19	18.7	15.6	16.8	19.5	22		19.5		18.7	19.7	24.4	22
	41	21.5	19.1	20.5	15.3	19.3	18.4	22.3	24.3	19.1	23	20.2	18.5	19.4	18.6	18.5	15.3	16.6	19.2	21.2		19.8		18.9	19.7	25	21.1
	43	21.4	19.3	21.1	15.7	19.4	18.3	22.3	23.4	19.4	23.3	20.6	18.7	19.6	18.1	18.7	15	16.5	19.1	21		19.5		19.2	19.6	24.8	21.2
	46	21	18.8	20.1	14.9	18.6	17.6	21.3	23.1	19.3	23.1	20.5	18.5	19.2	18.1	17.9	14.4	16.3	18.2	20.9		19.2		19	19.5	24.6	20.6
1. Clopidogrel combined with mitoxantrone 1mg/kg
		Control										CLO								MTX									CLO+MTX
Mice		1	2	3	4	5	6	7	8	9	10	1	2	3	4	5	6	7	8	1	2	3	4	5	6	7	8	9	1	2	3	4	5	6	7	8	9
Day of measuremet	15	34.1	32.7	35.1	30.5	37.7	34	36.8	30.8	34.8	39.1	36.5	32.6	32.4	32.1	37	35.1	34.1	32.1	33.4	37.9	35	37.1	32.9	33.4	29	38.8	34.9	35.4	33.5	36.2	36.1	31.2	29.4	28.9	33.1	28.3
	17	35.3	32.8	32	35.1	37.1	31.8	40	37.3	34.8	34.1	31.2	33.6	37.2	32.6	35.6	35.7	33.6	37.4	39.6	34.1	36.3	33.8	29.4	38.3	37.9	35.4	35.4	31.1	33.1	37.5	34.7	31.5	30.2	29.1	29.9	34.2
	20	31.8	39.7	34.7	36.5	31.7	33	36	32.8	36.1	34.3	36.8	32	34	32.6	36.6	33.4	36.8	34.2	33.8	38.8	28.9	35.7	34.6	35.7	35	38.3	37	37.8	33.4	33.9	34.7	32.1	29.4	29.6	28.6	33.1
	22	32	35.9	34.7	32.2	38.2	33.2	31.9	36.1	36.9	35.6	36	35.3	33.1	35.9	33.4	33.1	32	32.2	28.6	33.5	34	36	38.4	34.4	37.3	34.8	37.4	31.7	32.4	29.8	28.3	27.9	33.3	38.8	33.4	34.1
	24	31	35.6	33.4	31.5	39.8	32.4	32.3	35.5	35.7	35.2	35.5	35.5	32.8	36.5	33.3	32.7	32	33	27	33.8	33.7	35.8	39	34.7	37.2	34.9	36.1	31.5	33.6	30.4	28.7	28.1	34	37.6	33.7	34.5
	27	30.7	35.2	34.4	32.2	39.6	32.7	33	34.1	34.3	35.7	35.7	35.9	33	37.4	32.8	31.5	32	33.5	28.4	34.1	33.5	36	38.7	34.5	37.6	34.3	37.1	31.2	33.8	29.8	29.5	27.6	35.4	37.8	33.6	34.9
	29	30.3	34.8	34.1	32.7	39.8	32.1	33.4	35	34.6	36.3	36.4	35.8	32.7	37	33.2	31.9	32.7	33.2	28.6	34.6	32.2	35.3	39.3	34.9	37.6	33.8	37	31.5	34	29.7	29.8	28.4	36.9	38.1	34	35.6
	31	29.8	34.7	33.7	32.5	40	31.4	33.1	34.6	34	35.4	35.5	34.9	32.8	36.3	32.7	31.4	32.6	33	28.1	34.1	31.9	35.1	39.6	33.4	36.8	33.4	35.6	29.9	33.7	28.7	30.5	28.7	36.4	36.4	34.3	34.5
	34	30.9	35.4	34.1	32.3	40	31.9	33.6	35.1	35	36.7	36.2	35.3	33.5	36	32.9	32	33.7	33.7	29.9	33.6	31.7	34.6	40.1	33.4	36.5	33.5	36.3	31.1	34.7	28.9	30.3	29.6	36.6	36.2	34.5	35
	36	30.4	34.6	34	32.8	39.5	31.5	33.4	34.3	34.7	35.7	35.1	34.9	32.7	35.9	32.5	31.2	31.4	33.5	29.5	33.5	29.7	33.7	39.2	32.7	36.9	33.1	35.5	30	33.6	28.1	29.9	29.4	36.6	35.9	34.2	35
	38	31.5	35.2	35	32.1	40.2	31.3	33.9	34.7	35.1	36	36	36.3	33.3	36.2	32.7	30.8	31.6	32.9	30.2	33.2	30.2	34.1	40	32.4	36.6	33.3	35.5	30.9	34.1	28.1	30.4	29.5	35.8	36.6	33.6	37.2
	41	31.3	35.2	35.1	31.9	39.9	32.4	33.6	35.6	36.6	35	36	36.1	33	35.6	32.5	30.7	31.5	33.8	29.3	32.7	30.6	33.7	39.2	32.8	36.7	34.6	34.3	30.5	34.1	28	30	29.7	34.8	35.3	34.2	36.4
	43	33.4	34.5	30.5	32.1	40.3	32	32.6	34.3	35.5	34.2	35.6	35.3	32.6	34.9	32.2	30.4	31.1	32.2	29.2	32.3	30	33.1	37.7	32.3	36.5	34.7	33.7	29.2	33.4	26.6	29.9	29	33.9	35.2	33.4	35.5
	45	31.1	34.7	33.8	31.9	40.9	32	32.6	34.7	35.1	35.5	36	33.9	32.9	35.2	32.2	29.8	30.8	32.4	29.4	31.3	30.3	32.9	38.5	33.3	36.8	34	33.6	29.4	32.7	34.2	29.3	28.7	34.2	35.8	32.7	36.3
	47	30.8	35.2	33.6	32.1	40.9	31.9	33.2	36.1	36.8	35.5	35.8	28.3	32.8	34.9	31.7	30.7	30.7	32.5	28.6	32	30.7	33.2	38.5	29.3	37.7	33.6	33.1	30.2	33.7	26.9	29.7	28.7	34.2	35.2	33	35.8
